# Supplementary material for: Artificial intelligence meets pediatric orthopedics: A comparative analysis of ChatGPT-4o, Gemini 2.0, and Claude 3.5 in detecting supracondylar humeral fractures
Source: PLoS One. 2026 Jul 14;21(7):e0353782. doi: 10.1371/journal.pone.0353782 (PMC13367726; doi:10.1371/journal.pone.0353782)
Supplement: S1 File — (XLSX) [file pone.0353782.s001.xlsx]

## Sheet: Supracondylar Fracture
	ChatGPT-4o (Round 1)	ChatGPT-4o (Round 2)	ChatGPT-4o (Round 3)	ChatGPT-4o (Final Decision)	Overall accuracy	Strict accuracy	Ideal accuracy	Gemini 2.0 (Round 1)	Gemini 2.0 (Round 2)	Gemini 2.0 (Round 3)	Gemini 2.0 (Final Decision)	Overall accuracy	Strict accuracy	Ideal accuracy	Claude 3.5 (Round 1)	Claude 3.5 (Round 2)	Claude 3.5 (Round 3)	Claude 3.5 (Final Decision)	Overall accuracy	Strict accuracy	Ideal accuracy
1	1	1	1	3	1	1	1	0	1	0	1	0	0	1	1	1	1	3	1	1	1
2	1	1	1	3	1	1	1	1	1	1	3	1	1	1	0	1	1	2	0	1	1
3	1	1	1	3	1	1	1	0	1	0	1	0	0	1	1	1	1	3	1	1	1
4	1	1	1	3	1	1	1	1	1	1	3	1	1	1	1	1	1	3	1	1	1
5	1	1	1	3	1	1	1	1	1	1	3	1	1	1	1	1	1	3	1	1	1
6	0	1	1	2	0	1	1	1	1	1	3	1	1	1	1	1	1	3	1	1	1
7	1	1	1	3	1	1	1	1	1	1	3	1	1	1	0	1	0	1	0	0	1
8	1	1	1	3	1	1	1	1	1	1	3	1	1	1	1	1	1	3	1	1	1
9	0	0	0	0	0	0	0	0	0	0	0	0	0	0	0	1	0	1	0	0	1
10	0	0	0	0	0	0	0	0	0	0	0	0	0	0	1	1	0	2	0	1	1
11	0	0	0	0	0	0	0	1	1	1	3	1	1	1	1	0	1	2	0	1	1
12	0	0	0	0	0	0	0	0	0	0	0	0	0	0	0	1	0	1	0	0	1
13	0	0	0	0	0	0	0	0	0	0	0	0	0	0	0	0	0	0	0	0	0
14	0	1	0	1	0	0	1	0	1	0	1	0	0	1	1	1	1	3	1	1	1
15	0	1	0	1	0	0	1	1	1	1	3	1	1	1	1	1	1	3	1	1	1
16	1	1	1	3	1	1	1	1	1	1	3	1	1	1	0	0	0	0	0	0	0
17	0	0	0	0	0	0	0	1	1	1	3	1	1	1	1	1	1	3	1	1	1
18	0	0	0	0	0	0	0	0	1	1	2	0	1	1	0	0	0	0	0	0	0
19	0	1	0	1	0	0	1	1	1	1	3	1	1	1	1	1	1	3	1	1	1
20	0	0	0	0	0	0	0	1	1	1	3	1	1	1	0	0	0	0	0	0	0
21	0	0	0	0	0	0	0	1	1	1	3	1	1	1	1	0	0	1	0	0	1
22	0	0	0	0	0	0	0	0	0	0	0	0	0	0	1	1	1	3	1	1	1
23	0	0	0	0	0	0	0	1	0	0	1	0	0	1	1	0	0	1	0	0	1
24	0	1	0	1	0	0	1	1	1	1	3	1	1	1	1	1	1	3	1	1	1
25	1	1	0	2	0	1	1	1	1	1	3	1	1	1	1	1	1	3	1	1	1
26	0	0	0	0	0	0	0	1	1	1	3	1	1	1	1	1	1	3	1	1	1
27	0	0	0	0	0	0	0	1	1	1	3	1	1	1	1	1	1	3	1	1	1
28	0	0	0	0	0	0	0	1	1	1	3	1	1	1	1	1	1	3	1	1	1
29	0	0	0	0	0	0	0	1	1	1	3	1	1	1	1	1	0	2	0	1	1
30	0	0	0	0	0	0	0	1	1	1	3	1	1	1	0	0	0	0	0	0	0
31	0	0	0	0	0	0	0	1	1	1	3	1	1	1	1	0	0	1	0	0	1
32	0	0	0	0	0	0	0	1	1	1	3	1	1	1	1	1	0	2	0	1	1
33	0	0	0	0	0	0	0	1	1	1	3	1	1	1	1	1	0	2	0	1	1
34	0	1	0	1	0	0	1	1	1	1	3	1	1	1	1	0	1	2	0	1	1
35	0	0	0	0	0	0	0	1	0	0	1	0	0	1	1	1	1	3	1	1	1
36	0	0	1	1	0	0	1	1	1	1	3	1	1	1	1	1	1	3	1	1	1
37	0	1	1	2	0	1	1	1	1	1	3	1	1	1	1	1	1	3	1	1	1
38	0	0	0	0	0	0	0	1	1	1	3	1	1	1	1	1	1	3	1	1	1
39	0	0	0	0	0	0	0	1	1	1	3	1	1	1	0	1	1	2	0	1	1
40	0	0	0	0	0	0	0	1	1	1	3	1	1	1	1	1	1	3	1	1	1
41	0	0	0	0	0	0	0	1	0	0	1	0	0	1	0	0	0	0	0	0	0
42	0	0	0	0	0	0	0	1	1	1	3	1	1	1	0	0	0	0	0	0	0
43	0	0	0	0	0	0	0	1	1	1	3	1	1	1	1	1	1	3	1	1	1
44	0	0	0	0	0	0	0	1	1	1	3	1	1	1	1	1	0	2	0	1	1
45	0	0	0	0	0	0	0	1	0	0	1	0	0	1	1	1	1	3	1	1	1
46	0	0	0	0	0	0	0	1	1	1	3	1	1	1	1	1	1	3	1	1	1
47	0	0	0	0	0	0	0	1	1	1	3	1	1	1	0	0	1	1	0	0	1
48	0	0	0	0	0	0	0	1	1	1	3	1	1	1	0	0	0	0	0	0	0
49	0	0	0	0	0	0	0	1	1	1	3	1	1	1	1	1	1	3	1	1	1
50	0	0	0	0	0	0	0	0	0	0	0	0	0	0	0	1	1	2	0	1	1
51	0	0	0	0	0	0	0	1	1	1	3	1	1	1	1	1	1	3	1	1	1
52	0	1	0	1	0	0	1	1	1	1	3	1	1	1	0	1	0	1	0	0	1
53	0	0	0	0	0	0	0	1	1	0	2	0	1	1	1	1	1	3	1	1	1
54	0	0	0	0	0	0	0	1	1	1	3	1	1	1	1	0	1	2	0	1	1
55	0	0	0	0	0	0	0	0	0	0	0	0	0	0	0	1	0	1	0	0	1
56	0	0	0	0	0	0	0	0	0	0	0	0	0	0	1	0	1	2	0	1	1
57	0	0	0	0	0	0	0	1	1	1	3	1	1	1	1	1	0	2	0	1	1
58	0	0	0	0	0	0	0	1	1	0	2	0	1	1	1	1	1	3	1	1	1
59	0	0	1	1	0	0	1	1	1	1	3	1	1	1	1	1	1	3	1	1	1
60	0	1	1	2	0	1	1	1	1	1	3	1	1	1	0	1	0	1	0	0	1
61	0	0	0	0	0	0	0	0	0	0	0	0	0	0	1	1	1	3	1	1	1
62	0	0	0	0	0	0	0	1	1	1	3	1	1	1	1	1	1	3	1	1	1
63	0	0	0	0	0	0	0	1	1	1	3	1	1	1	1	1	1	3	1	1	1
64	0	0	0	0	0	0	0	1	0	0	1	0	0	1	0	0	0	0	0	0	0
65	0	0	0	0	0	0	0	1	1	1	3	1	1	1	1	1	1	3	1	1	1
66	0	0	0	0	0	0	0	0	0	0	0	0	0	0	0	1	1	2	0	1	1
67	0	0	0	0	0	0	0	1	0	0	1	0	0	1	1	0	0	1	0	0	1
68	0	0	0	0	0	0	0	1	1	1	3	1	1	1	0	1	1	2	0	1	1
69	0	0	0	0	0	0	0	1	1	1	3	1	1	1	1	1	1	3	1	1	1
70	1	1	1	3	1	1	1	1	1	1	3	1	1	1	0	1	1	2	0	1	1
71	0	0	0	0	0	0	0	1	0	0	1	0	0	1	0	1	0	1	0	0	1
72	0	0	0	0	0	0	0	1	1	1	3	1	1	1	1	0	1	2	0	1	1
73	0	0	0	0	0	0	0	0	0	1	1	0	0	1	1	1	1	3	1	1	1
74	0	0	0	0	0	0	0	1	1	1	3	1	1	1	0	1	1	2	0	1	1
75	0	0	0	0	0	0	0	1	1	1	3	1	1	1	1	1	0	2	0	1	1
76	0	0	0	0	0	0	0	1	0	0	1	0	0	1	1	1	1	3	1	1	1
77	1	1	1	3	1	1	1	1	1	1	3	1	1	1	0	1	0	1	0	0	1
78	1	1	1	3	1	1	1	1	1	1	3	1	1	1	1	1	1	3	1	1	1
79	0	0	0	0	0	0	0	1	1	1	3	1	1	1	0	0	0	0	0	0	0
80	0	0	0	0	0	0	0	0	0	0	0	0	0	0	0	1	1	2	0	1	1
81	0	0	0	0	0	0	0	1	0	0	1	0	0	1	1	0	0	1	0	0	1
82	0	1	1	2	0	1	1	1	1	1	3	1	1	1	1	1	1	3	1	1	1
83	0	1	1	2	0	1	1	1	1	1	3	1	1	1	1	1	1	3	1	1	1
84	0	0	0	0	0	0	0	1	1	1	3	1	1	1	1	1	1	3	1	1	1
85	0	0	0	0	0	0	0	1	1	1	3	1	1	1	0	0	0	0	0	0	0
86	0	0	0	0	0	0	0	1	0	0	1	0	0	1	0	1	0	1	0	0	1
87	0	0	0	0	0	0	0	1	1	1	3	1	1	1	0	1	0	1	0	0	1
88	0	0	0	0	0	0	0	1	0	0	1	0	0	1	1	1	0	2	0	1	1
89	0	0	0	0	0	0	0	1	1	1	3	1	1	1	0	1	0	1	0	0	1
90	0	0	0	0	0	0	0	1	1	1	3	1	1	1	1	1	1	3	1	1	1
91	0	0	0	0	0	0	0	1	0	0	1	0	0	1	0	0	0	0	0	0	0
92	0	0	0	0	0	0	0	0	0	0	0	0	0	0	0	0	0	0	0	0	0
93	0	0	0	0	0	0	0	1	1	0	2	0	1	1	1	0	0	1	0	0	1
94	0	0	0	0	0	0	0	1	0	0	1	0	0	1	1	1	1	3	1	1	1
95	0	0	0	0	0	0	0	1	1	1	3	1	1	1	1	1	1	3	1	1	1
96	0	0	0	0	0	0	0	1	1	1	3	1	1	1	0	0	0	0	0	0	0
97	1	1	1	3	1	1	1	1	1	1	3	1	1	1	1	1	1	3	1	1	1
98	0	0	0	0	0	0	0	1	1	1	3	1	1	1	1	1	1	3	1	1	1
99	0	0	1	1	0	0	1	0	1	1	2	0	1	1	0	1	0	1	0	0	1
100	0	0	0	0	0	0	0	1	0	0	1	0	0	1	1	0	0	1	0	0	1
101	0	1	0	1	0	0	1	0	0	0	0	0	0	0	0	1	1	2	0	1	1
102	0	0	0	0	0	0	0	1	1	0	2	0	1	1	0	0	1	1	0	0	1
103	0	0	0	0	0	0	0	1	0	0	1	0	0	1	0	0	0	0	0	0	0
104	0	0	0	0	0	0	0	0	0	0	0	0	0	0	0	0	0	0	0	0	0
105	0	1	0	1	0	0	1	1	1	1	3	1	1	1	1	1	1	3	1	1	1
106	0	0	0	0	0	0	0	1	1	1	3	1	1	1	1	1	1	3	1	1	1
107	1	1	1	3	1	1	1	1	1	1	3	1	1	1	0	1	0	1	0	0	1
108	0	0	0	0	0	0	0	1	0	0	1	0	0	1	1	0	0	1	0	0	1
109	0	0	0	0	0	0	0	1	1	1	3	1	1	1	1	1	1	3	1	1	1
110	1	1	1	3	1	1	1	1	1	1	3	1	1	1	1	1	1	3	1	1	1
111	0	0	0	0	0	0	0	1	1	1	3	1	1	1	0	0	0	0	0	0	0
112	0	0	0	0	0	0	0	0	0	0	0	0	0	0	1	0	1	2	0	1	1
113	0	0	0	0	0	0	0	1	0	0	1	0	0	1	0	1	1	2	0	1	1
114	0	0	0	0	0	0	0	0	1	1	2	0	1	1	1	1	1	3	1	1	1
115	1	1	1	3	1	1	1	1	1	1	3	1	1	1	0	1	1	2	0	1	1
116	0	0	0	0	0	0	0	1	1	1	3	1	1	1	0	0	1	1	0	0	1
117	0	0	0	0	0	0	0	0	0	0	0	0	0	0	1	0	0	1	0	0	1
118	0	0	0	0	0	0	0	1	1	1	3	1	1	1	0	0	0	0	0	0	0
119	0	0	0	0	0	0	0	1	1	1	3	1	1	1	1	1	1	3	1	1	1
120	0	0	0	0	0	0	0	1	1	1	3	1	1	1	1	0	1	2	0	1	1
121	0	0	0	0	0	0	0	1	1	1	3	1	1	1	0	0	0	0	0	0	0
122	0	0	0	0	0	0	0	1	1	1	3	1	1	1	0	1	1	2	0	1	1
123	0	1	0	1	0	0	1	1	0	0	1	0	0	1	1	1	1	3	1	1	1
124	0	0	0	0	0	0	0	0	0	0	0	0	0	0	0	0	0	0	0	0	0
125	0	0	0	0	0	0	0	1	1	1	3	1	1	1	0	1	1	2	0	1	1
126	0	0	0	0	0	0	0	0	1	0	1	0	0	1	1	0	0	1	0	0	1
127	0	0	0	0	0	0	0	0	0	1	1	0	0	1	0	0	0	0	0	0	0
128	0	0	0	0	0	0	0	0	0	0	0	0	0	0	1	0	1	2	0	1	1
129	0	0	0	0	0	0	0	1	1	1	3	1	1	1	1	1	1	3	1	1	1
130	1	1	1	3	1	1	1	0	1	1	2	0	1	1	1	1	1	3	1	1	1
131	0	0	0	0	0	0	0	1	0	0	1	0	0	1	0	0	0	0	0	0	0
132	0	0	0	0	0	0	0	0	0	0	0	0	0	0	1	1	1	3	1	1	1
133	0	0	0	0	0	0	0	0	0	1	1	0	0	1	1	0	1	2	0	1	1
134	0	1	0	1	0	0	1	1	1	1	3	1	1	1	0	1	1	2	0	1	1
135	0	0	0	0	0	0	0	0	0	0	0	0	0	0	1	1	1	3	1	1	1
136	0	0	0	0	0	0	0	0	0	0	0	0	0	0	1	0	0	1	0	0	1
137	0	0	0	0	0	0	0	0	0	0	0	0	0	0	1	1	1	3	1	1	1
138	0	0	0	0	0	0	0	1	1	1	3	1	1	1	0	0	0	0	0	0	0
139	1	1	1	3	1	1	1	0	0	0	0	0	0	0	0	0	0	0	0	0	0
140	1	0	0	1	0	0	1	0	0	0	0	0	0	0	0	0	0	0	0	0	0
141	0	0	0	0	0	0	0	1	1	1	3	1	1	1	0	0	0	0	0	0	0
142	0	0	0	0	0	0	0	1	1	1	3	1	1	1	0	0	0	0	0	0	0
143	0	0	0	0	0	0	0	1	1	0	2	0	1	1	0	0	0	0	0	0	0
144	0	0	0	0	0	0	0	0	0	0	0	0	0	0	1	0	1	2	0	1	1
145	1	1	1	3	1	1	1	1	1	1	3	1	1	1	1	0	0	1	0	0	1
146	1	1	0	2	0	1	1	1	0	0	1	0	0	1	0	0	0	0	0	0	0
147	1	1	1	3	1	1	1	1	1	1	3	1	1	1	0	0	0	0	0	0	0
148	0	0	0	0	0	0	0	0	1	0	1	0	0	1	0	0	0	0	0	0	0
149	0	1	1	2	0	1	1	0	1	0	1	0	0	1	1	0	0	1	0	0	1
150	0	0	0	0	0	0	0	1	1	1	3	1	1	1	0	0	0	0	0	0	0

## Sheet: Non-Fracture
	ChatGPT-4o (Round 1)	ChatGPT-4o (Round 2)	ChatGPT-4o (Round 3)	ChatGPT-4o (Final Decision)	Overall accuracy	Strict accuracy	Ideal accuracy	Gemini 2.0 (Round 1)	Gemini 2.0 (Round 2)	Gemini 2.0 (Round 3)	Gemini 2.0 (Final Decision)	Overall accuracy	Strict accuracy	Ideal accuracy	Claude 3.5 (Round 1)	Claude 3.5 (Round 2)	Claude 3.5 (Round 3)	Claude 3.5 (Final Decision)	Overall accuracy	Strict accuracy	Ideal accuracy
1	0	1	0	1	0	0	1	1	0	1	2	0	1	1	1	1	1	3	1	1	1
2	1	1	1	3	1	1	1	1	1	1	3	1	1	1	1	1	1	3	1	1	1
3	0	0	0	0	0	0	0	0	0	1	1	0	0	1	1	1	1	3	1	1	1
4	1	1	1	3	1	1	1	1	0	0	1	0	0	1	0	0	1	1	0	0	1
5	0	1	1	2	0	1	1	1	1	1	3	1	1	1	1	1	1	3	1	1	1
6	1	1	1	3	1	1	1	1	1	1	3	1	1	1	1	0	1	2	0	1	1
7	0	0	0	0	0	0	0	1	0	0	1	0	0	1	0	1	0	1	0	0	1
8	1	1	1	3	1	1	1	1	0	1	2	0	1	1	0	1	1	2	0	1	1
9	1	1	1	3	1	1	1	1	1	1	3	1	1	1	1	1	1	3	1	1	1
10	0	0	0	0	0	0	0	0	0	1	1	0	0	1	1	0	0	1	0	0	1
11	1	1	0	2	0	1	1	1	0	0	1	0	0	1	1	1	0	2	0	1	1
12	0	1	1	2	0	1	1	1	0	0	1	0	0	1	0	0	1	1	0	0	1
13	1	1	1	3	1	1	1	1	1	0	2	0	1	1	0	1	0	1	0	0	1
14	1	1	0	2	0	1	1	1	1	1	3	1	1	1	1	1	1	3	1	1	1
15	1	1	0	2	0	1	1	1	0	1	2	0	1	1	1	1	1	3	1	1	1
16	1	0	0	1	0	0	1	0	1	0	1	0	0	1	1	0	1	2	0	1	1
17	1	1	0	2	0	1	1	1	1	0	2	0	1	1	1	0	1	2	0	1	1
18	0	0	1	1	0	0	1	0	0	0	0	0	0	0	0	0	0	0	0	0	0
19	1	1	1	3	1	1	1	1	1	1	3	1	1	1	1	1	1	3	1	1	1
20	1	1	0	2	0	1	1	1	1	0	2	0	1	1	1	1	1	3	1	1	1
21	0	0	0	0	0	0	0	0	0	0	0	0	0	0	0	0	0	0	0	0	0
22	1	1	1	3	1	1	1	1	1	0	2	0	1	1	1	1	0	2	0	1	1
23	1	1	1	3	1	1	1	1	1	1	3	1	1	1	1	1	1	3	1	1	1
24	0	0	1	1	0	0	1	1	0	1	2	0	1	1	1	0	1	2	0	1	1
25	1	1	0	2	0	1	1	1	1	1	3	1	1	1	0	0	1	1	0	0	1
26	1	0	0	1	0	0	1	1	0	0	1	0	0	1	0	0	0	0	0	0	0
27	0	1	1	2	0	1	1	1	0	1	2	0	1	1	1	0	1	2	0	1	1
28	1	1	1	3	1	1	1	0	1	0	1	0	0	1	1	1	0	2	0	1	1
29	1	0	0	1	0	0	1	1	1	1	3	1	1	1	1	1	1	3	1	1	1
30	1	1	1	3	1	1	1	1	0	0	1	0	0	1	1	0	1	2	0	1	1
31	1	1	1	3	1	1	1	1	0	0	1	0	0	1	0	1	1	2	0	1	1
32	1	1	0	2	0	1	1	1	1	1	3	1	1	1	0	1	1	2	0	1	1
33	1	1	1	3	1	1	1	1	1	1	3	1	1	1	0	1	0	1	0	0	1
34	0	1	0	1	0	0	1	1	1	1	3	1	1	1	1	1	1	3	1	1	1
35	1	0	1	2	0	1	1	0	1	0	1	0	0	1	0	1	1	2	0	1	1
36	1	1	0	2	0	1	1	1	0	0	1	0	0	1	1	0	1	2	0	1	1
37	1	0	0	1	0	0	1	0	1	0	1	0	0	1	1	0	0	1	0	0	1
38	1	1	0	2	0	1	1	1	1	1	3	1	1	1	0	1	1	2	0	1	1
39	0	0	1	1	0	0	1	0	0	0	0	0	0	0	0	0	0	0	0	0	0
40	1	1	1	3	1	1	1	0	1	1	2	0	1	1	1	0	0	1	0	0	1
41	1	0	1	2	0	1	1	1	1	1	3	1	1	1	1	1	1	3	1	1	1
42	1	1	0	2	0	1	1	1	1	1	3	1	1	1	1	0	1	2	0	1	1
43	0	1	1	2	0	1	1	1	1	0	2	0	1	1	1	1	0	2	0	1	1
44	0	1	0	1	0	0	1	1	1	1	3	1	1	1	1	1	1	3	1	1	1
45	1	1	0	2	0	1	1	1	0	1	2	0	1	1	1	1	1	3	1	1	1
46	0	1	1	2	0	1	1	1	1	1	3	1	1	1	1	0	0	1	0	0	1
47	1	1	1	3	1	1	1	1	1	1	3	1	1	1	0	1	1	2	0	1	1
48	1	1	1	3	1	1	1	1	1	0	2	0	1	1	1	1	1	3	1	1	1
49	1	1	1	3	1	1	1	1	1	0	2	0	1	1	0	0	1	1	0	0	1
50	1	1	1	3	1	1	1	1	0	0	1	0	0	1	1	0	1	2	0	1	1
51	1	0	1	2	0	1	1	1	0	1	2	0	1	1	1	0	0	1	0	0	1
52	1	1	1	3	1	1	1	1	1	1	3	1	1	1	1	0	1	2	0	1	1
53	1	1	1	3	1	1	1	1	1	1	3	1	1	1	1	1	1	3	1	1	1
54	0	1	1	2	0	1	1	1	1	1	3	1	1	1	0	1	0	1	0	0	1
55	1	1	1	3	1	1	1	1	0	1	2	0	1	1	1	0	0	1	0	0	1
56	0	1	0	1	0	0	1	0	0	1	1	0	0	1	1	0	1	2	0	1	1
57	0	0	0	0	0	0	0	1	0	0	1	0	0	1	0	1	0	1	0	0	1
58	0	0	0	0	0	0	0	1	0	0	1	0	0	1	1	0	0	1	0	0	1
59	0	1	1	2	0	1	1	1	1	1	3	1	1	1	1	1	0	2	0	1	1
60	0	1	0	1	0	0	1	1	1	1	3	1	1	1	1	0	1	2	0	1	1
61	1	1	1	3	1	1	1	0	1	1	2	0	1	1	1	1	0	2	0	1	1
62	0	1	1	2	0	1	1	1	1	1	3	1	1	1	1	1	0	2	0	1	1
63	1	1	1	3	1	1	1	1	1	1	3	1	1	1	1	1	1	3	1	1	1
64	1	1	0	2	0	1	1	0	1	1	2	0	1	1	1	1	0	2	0	1	1
65	1	0	0	1	0	0	1	0	0	0	0	0	0	0	1	0	0	1	0	0	1
66	0	0	0	0	0	0	0	1	0	0	1	0	0	1	1	0	0	1	0	0	1
67	0	0	1	1	0	0	1	0	0	1	1	0	0	1	0	0	1	1	0	0	1
68	1	1	1	3	1	1	1	1	1	0	2	0	1	1	1	1	1	3	1	1	1
69	0	1	0	1	0	0	1	0	0	1	1	0	0	1	1	0	1	2	0	1	1
70	1	0	0	1	0	0	1	1	1	1	3	1	1	1	1	1	1	3	1	1	1
71	1	0	1	2	0	1	1	1	1	1	3	1	1	1	0	1	1	2	0	1	1
72	1	1	1	3	1	1	1	1	1	0	2	0	1	1	1	1	1	3	1	1	1
73	1	1	1	3	1	1	1	0	1	0	1	0	0	1	1	0	1	2	0	1	1
74	1	1	1	3	1	1	1	0	1	1	2	0	1	1	1	1	0	2	0	1	1
75	0	0	0	0	0	0	0	1	0	0	1	0	0	1	1	0	0	1	0	0	1
76	1	1	1	3	1	1	1	1	1	0	2	0	1	1	1	1	1	3	1	1	1
77	0	1	1	2	0	1	1	1	1	1	3	1	1	1	1	1	0	2	0	1	1
78	1	0	0	1	0	0	1	1	0	0	1	0	0	1	0	0	0	0	0	0	0
79	1	0	1	2	0	1	1	1	1	1	3	1	1	1	0	1	0	1	0	0	1
80	0	0	1	1	0	0	1	0	1	1	2	0	1	1	1	0	1	2	0	1	1
81	1	1	0	2	0	1	1	1	1	1	3	1	1	1	1	1	1	3	1	1	1
82	1	0	0	1	0	0	1	1	1	0	2	0	1	1	1	1	0	2	0	1	1
83	1	1	1	3	1	1	1	0	1	0	1	0	0	1	1	0	1	2	0	1	1
84	1	1	1	3	1	1	1	1	0	1	2	0	1	1	1	1	1	3	1	1	1
85	1	1	1	3	1	1	1	1	1	1	3	1	1	1	1	0	0	1	0	0	1
86	1	0	0	1	0	0	1	1	1	0	2	0	1	1	1	1	1	3	1	1	1
87	1	1	1	3	1	1	1	1	1	1	3	1	1	1	1	0	1	2	0	1	1
88	1	0	0	1	0	0	1	1	0	0	1	0	0	1	0	0	0	0	0	0	0
89	1	1	1	3	1	1	1	1	0	1	2	0	1	1	1	0	1	2	0	1	1
90	1	0	1	2	0	1	1	1	1	1	3	1	1	1	1	1	1	3	1	1	1
91	0	1	1	2	0	1	1	1	0	0	1	0	0	1	1	0	0	1	0	0	1
92	1	0	1	2	0	1	1	1	1	0	2	0	1	1	1	1	0	2	0	1	1
93	1	1	1	3	1	1	1	1	0	1	2	0	1	1	1	1	0	2	0	1	1
94	1	1	0	2	0	1	1	1	1	1	3	1	1	1	1	1	1	3	1	1	1
95	1	0	1	2	0	1	1	1	1	1	3	1	1	1	1	0	0	1	0	0	1
96	0	1	1	2	0	1	1	1	0	1	2	0	1	1	1	1	1	3	1	1	1
97	1	1	1	3	1	1	1	1	1	1	3	1	1	1	1	1	1	3	1	1	1
98	0	0	1	1	0	0	1	1	1	1	3	1	1	1	1	1	1	3	1	1	1
99	1	1	0	2	0	1	1	0	1	1	2	0	1	1	1	0	1	2	0	1	1
100	1	0	0	1	0	0	1	1	0	0	1	0	0	1	0	0	0	0	0	0	0
101	1	1	0	2	0	1	1	1	0	1	2	0	1	1	1	1	0	2	0	1	1
102	0	1	0	1	0	0	1	1	1	1	3	1	1	1	1	1	1	3	1	1	1
103	1	1	1	3	1	1	1	1	1	1	3	1	1	1	1	1	1	3	1	1	1
104	1	0	1	2	0	1	1	1	0	1	2	0	1	1	1	1	1	3	1	1	1
105	0	0	1	1	0	0	1	0	0	0	0	0	0	0	1	0	0	1	0	0	1
106	0	0	0	0	0	0	0	1	0	1	2	0	1	1	0	1	1	2	0	1	1
107	1	1	1	3	1	1	1	1	1	1	3	1	1	1	1	1	0	2	0	1	1
108	1	1	1	3	1	1	1	1	1	1	3	1	1	1	1	1	1	3	1	1	1
109	1	1	1	3	1	1	1	0	0	1	1	0	0	1	1	0	0	1	0	0	1
110	0	0	1	1	0	0	1	1	1	0	2	0	1	1	1	1	0	2	0	1	1
111	0	0	1	1	0	0	1	1	1	1	3	1	1	1	0	0	1	1	0	0	1
112	0	1	0	1	0	0	1	1	0	1	2	0	1	1	1	1	1	3	1	1	1
113	1	1	1	3	1	1	1	1	0	1	2	0	1	1	1	0	0	1	0	0	1
114	1	1	0	2	0	1	1	1	1	1	3	1	1	1	1	1	1	3	1	1	1
115	1	0	0	1	0	0	1	0	0	0	0	0	0	0	1	0	0	1	0	0	1
116	1	1	1	3	1	1	1	1	1	1	3	1	1	1	1	1	1	3	1	1	1
117	0	0	0	0	0	0	0	1	0	0	1	0	0	1	0	0	0	0	0	0	0
118	1	0	0	1	0	0	1	1	1	1	3	1	1	1	0	1	0	1	0	0	1
119	1	0	1	2	0	1	1	1	1	1	3	1	1	1	1	1	1	3	1	1	1
120	1	0	1	2	0	1	1	0	0	1	1	0	0	1	0	1	1	2	0	1	1
121	1	1	0	2	0	1	1	0	0	1	1	0	0	1	1	0	1	2	0	1	1
122	1	1	0	2	0	1	1	1	1	0	2	0	1	1	1	1	1	3	1	1	1
123	1	1	1	3	1	1	1	1	1	1	3	1	1	1	1	1	1	3	1	1	1
124	0	0	1	1	0	0	1	1	1	1	3	1	1	1	1	1	1	3	1	1	1
125	1	1	0	2	0	1	1	1	1	0	2	0	1	1	1	1	1	3	1	1	1
126	1	0	0	1	0	0	1	0	0	1	1	0	0	1	0	1	0	1	0	0	1
127	1	0	0	1	0	0	1	0	0	0	0	0	0	0	1	1	1	3	1	1	1
128	1	0	1	2	0	1	1	1	1	1	3	1	1	1	1	1	1	3	1	1	1
129	1	1	1	3	1	1	1	0	1	1	2	0	1	1	0	0	1	1	0	0	1
130	1	1	0	2	0	1	1	1	0	1	2	0	1	1	1	0	1	2	0	1	1
131	0	1	1	2	0	1	1	1	1	1	3	1	1	1	1	1	1	3	1	1	1
132	1	0	1	2	0	1	1	1	1	0	2	0	1	1	1	1	1	3	1	1	1
133	1	1	1	3	1	1	1	1	1	1	3	1	1	1	1	1	1	3	1	1	1
134	1	1	0	2	0	1	1	0	0	0	0	0	0	0	1	1	1	3	1	1	1
135	0	1	1	2	0	1	1	0	1	1	2	0	1	1	1	1	0	2	0	1	1
136	1	1	1	3	1	1	1	1	1	1	3	1	1	1	1	1	1	3	1	1	1
137	1	1	0	2	0	1	1	1	1	0	2	0	1	1	1	0	1	2	0	1	1
138	1	1	1	3	1	1	1	1	1	1	3	1	1	1	1	1	1	3	1	1	1
139	1	1	0	2	0	1	1	0	0	1	1	0	0	1	1	1	1	3	1	1	1
140	1	1	1	3	1	1	1	1	1	1	3	1	1	1	1	1	1	3	1	1	1
141	1	1	1	3	1	1	1	0	1	1	2	0	1	1	1	1	1	3	1	1	1
142	0	0	1	1	0	0	1	1	1	1	3	1	1	1	1	0	1	2	0	1	1
143	1	1	1	3	1	1	1	0	1	1	2	0	1	1	1	1	1	3	1	1	1
144	0	0	0	0	0	0	0	0	0	1	1	0	0	1	1	0	0	1	0	0	1
145	1	1	0	2	0	1	1	0	1	1	2	0	1	1	1	1	0	2	0	1	1
146	0	0	0	0	0	0	0	0	0	0	0	0	0	0	0	0	0	0	0	0	0
147	0	0	0	0	0	0	0	0	0	0	0	0	0	0	0	0	0	0	0	0	0
148	1	0	0	1	0	0	1	0	0	0	0	0	0	0	1	0	0	1	0	0	1
149	1	0	1	2	0	1	1	1	1	1	3	1	0	1	1	1	1	3	1	1	1
150	1	1	0	2	0	1	1	1	1	1	3	1	1	1	1	1	0	2	0	1	1
				288	49	102	137				300	57	103	139				301	55	106	140
				64							66.6667							66.8889

## Sheet: Demographics
	Group (Fracture Status)	Age (years)	Sex	Gartland Classification
1	1	8	1	3
2	1	4	1	3
3	1	8	2	2
4	1	3	1	1
5	1	3	1	3
6	1	2	1	2
7	1	3	1	3
8	1	9	1	3
9	1	5	2	2
10	1	2	1	3
11	1	2	1	1
12	1	4	1	3
13	1	8	2	2
14	1	8	1	3
15	1	7	1	3
16	1	7	1	2
17	1	5	1	3
18	1	10	1	3
19	1	4	1	3
20	1	5	2	1
21	1	4	1	2
22	1	8	1	3
23	1	8	2	3
24	1	4	1	3
25	1	7	1	3
26	1	4	1	3
27	1	3	1	3
28	1	7	2	2
29	1	6	2	3
30	1	4	1	3
31	1	7	1	3
32	1	7	2	3
33	1	3	1	3
34	1	4	1	2
35	1	4	1	3
36	1	5	2	3
37	1	6	2	3
38	1	10	1	2
39	1	8	1	3
40	1	5	1	3
41	1	3	1	3
42	1	6	1	3
43	1	4	1	3
44	1	3	1	3
45	1	3	1	3
46	1	7	2	3
47	1	6	2	1
48	1	9	1	3
49	1	7	2	2
50	1	6	1	3
51	1	5	1	3
52	1	7	1	3
53	1	4	1	3
54	1	5	1	3
55	1	4	1	3
56	1	5	2	3
57	1	8	2	2
58	1	2	1	2
59	1	4	1	3
60	1	8	1	2
61	1	2	1	3
62	1	2	1	3
63	1	3	1	2
64	1	3	1	2
65	1	3	1	2
66	1	5	2	3
67	1	10	1	2
68	1	3	1	3
69	1	4	1	3
70	1	5	2	3
71	1	5	2	3
72	1	7	2	1
73	1	4	1	2
74	1	2	1	1
75	1	9	1	3
76	1	7	1	1
77	1	4	1	3
78	1	4	1	3
79	1	4	2	3
80	1	3	1	3
81	1	7	2	2
82	1	5	2	3
83	1	4	1	3
84	1	7	2	1
85	1	4	1	3
86	1	3	1	2
87	1	3	1	3
88	1	4	1	2
89	1	3	1	3
90	1	3	1	3
91	1	2	1	3
92	1	8	1	3
93	1	5	1	1
94	1	4	1	3
95	1	7	2	1
96	1	3	1	3
97	1	3	1	3
98	1	2	1	3
99	1	9	1	2
100	1	7	1	3
101	1	8	2	2
102	1	7	1	1
103	1	9	2	3
104	1	9	1	2
105	1	5	1	2
106	1	7	1	3
107	1	5	1	2
108	1	8	2	3
109	1	5	2	3
110	1	9	2	2
111	1	5	1	3
112	1	3	1	3
113	1	3	1	2
114	1	3	1	3
115	1	3	1	3
116	1	3	1	3
117	1	5	2	2
118	1	4	2	3
119	1	5	1	3
120	1	9	1	1
121	1	6	1	3
122	1	6	2	3
123	1	8	1	2
124	1	6	2	3
125	1	7	1	2
126	1	9	2	3
127	1	9	2	3
128	1	10	1	3
129	1	10	1	2
130	1	10	1	2
131	1	6	2	3
132	1	9	1	2
133	1	9	1	3
134	1	7	2	2
135	1	10	1	2
136	1	10	1	1
137	1	8	2	3
138	1	5	2	1
139	1	9	1	3
140	1	5	1	3
141	1	9	2	3
142	1	4	1	2
143	1	6	2	3
144	1	9	1	3
145	1	7	1	3
146	1	9	1	2
147	1	6	2	3
148	1	3	1	3
149	1	5	2	3
150	1	10	1	2
1	2	5	1
2	2	6	1
3	2	10	2
4	2	7	2
5	2	4	2
6	2	4	1
7	2	7	2
8	2	6	1
9	2	9	1
10	2	4	1
11	2	7	1
12	2	5	1
13	2	3	1
14	2	6	1
15	2	6	2
16	2	3	1
17	2	7	1
18	2	6	2
19	2	9	1
20	2	5	1
21	2	3	1
22	2	7	2
23	2	8	1
24	2	3	1
25	2	5	2
26	2	9	2
27	2	3	1
28	2	9	2
29	2	2	1
30	2	4	1
31	2	5	1
32	2	5	1
33	2	5	2
34	2	2	1
35	2	8	2
36	2	3	1
37	2	3	1
38	2	8	1
39	2	5	2
40	2	7	2
41	2	2	1
42	2	7	1
43	2	3	1
44	2	7	2
45	2	9	2
46	2	5	2
47	2	2	1
48	2	5	2
49	2	3	1
50	2	4	1
51	2	5	1
52	2	5	1
53	2	4	1
54	2	2	1
55	2	3	1
56	2	3	1
57	2	7	2
58	2	4	1
59	2	2	1
60	2	8	2
61	2	3	1
62	2	7	2
63	2	4	1
64	2	5	1
65	2	5	1
66	2	3	1
67	2	8	1
68	2	4	1
69	2	5	2
70	2	9	1
71	2	4	1
72	2	6	1
73	2	9	2
74	2	3	1
75	2	4	1
76	2	5	2
77	2	4	1
78	2	3	1
79	2	4	1
80	2	6	2
81	2	6	2
82	2	5	2
83	2	8	2
84	2	9	2
85	2	6	2
86	2	5	2
87	2	4	1
88	2	5	1
89	2	6	1
90	2	3	1
91	2	4	1
92	2	8	2
93	2	5	2
94	2	3	1
95	2	4	1
96	2	3	1
97	2	6	2
98	2	5	2
99	2	7	1
100	2	6	1
101	2	3	1
102	2	2	1
103	2	7	1
104	2	5	1
105	2	5	1
106	2	4	1
107	2	3	1
108	2	3	1
109	2	5	2
110	2	7	2
111	2	7	2
112	2	6	1
113	2	9	1
114	2	5	2
115	2	7	1
116	2	2	1
117	2	7	2
118	2	6	2
119	2	4	1
120	2	7	2
121	2	5	2
122	2	3	1
123	2	5	1
124	2	6	2
125	2	5	2
126	2	8	2
127	2	3	1
128	2	2	1
129	2	4	1
130	2	4	1
131	2	3	1
132	2	6	2
133	2	4	1
134	2	5	2
135	2	5	1
136	2	4	1
137	2	5	2
138	2	3	1
139	2	2	1
140	2	9	2
141	2	3	1
142	2	7	1
143	2	8	2
144	2	9	2
145	2	4	1
146	2	8	2
147	2	2	1
148	2	7	1
149	2	5	2
150	2	4	1

## Sheet: Classification
ChatGPT-4o (Final Decision)	Gemini 2.0 (Final Decision)	Claude 3.5 (Final Decision)	Gartland Classification	ChatGPT-4o (Final Decision)	Gemini 2.0 (Final Decision)	Claude 3.5 (Final Decision)	ChatGPT-4o (Final Decision)	Gemini 2.0 (Final Decision)	Claude 3.5 (Final Decision)	ChatGPT-4o (Final Decision)	Gemini 2.0 (Final Decision)	Claude 3.5 (Final Decision)
3	1	3	3	0	0	0	0	0	0	3	1	3
3	3	2	3	0	0	0	0	0	0	3	3	2
3	1	3	2	0	0	0	3	1	3	0	0	0
3	3	3	1	3	3	3	0	0	0	0	0	0
3	3	3	3	0	0	0	0	0	0	3	3	3
2	3	3	2	0	0	0	2	3	3	0	0	0
3	3	1	3	0	0	0	0	0	0	3	3	1
3	3	3	3	0	0	0	0	0	0	3	3	3
0	0	1	2	0	0	0	0	0	1	0	0	0
0	0	2	3	0	0	0	0	0	0	0	0	2
0	3	2	1	0	3	2	0	0	0	0	0	0
0	0	1	3	0	0	0	0	0	0	0	0	1
0	0	0	2	0	0	0	0	0	0	0	0	0
1	1	3	3	0	0	0	0	0	0	1	1	3
1	3	3	3	0	0	0	0	0	0	1	3	3
3	3	0	2	0	0	0	3	3	0	0	0	0
0	3	3	3	0	0	0	0	0	0	0	3	3
0	2	0	3	0	0	0	0	0	0	0	2	0
1	3	3	3	0	0	0	0	0	0	1	3	3
0	3	0	1	0	3	0	0	0	0	0	0	0
0	3	1	2	0	0	0	0	3	1	0	0	0
0	0	3	3	0	0	0	0	0	0	0	0	3
0	1	1	3	0	0	0	0	0	0	0	1	1
1	3	3	3	0	0	0	0	0	0	1	3	3
2	3	3	3	0	0	0	0	0	0	2	3	3
0	3	3	3	0	0	0	0	0	0	0	3	3
0	3	3	3	0	0	0	0	0	0	0	3	3
0	3	3	2	0	0	0	0	3	3	0	0	0
0	3	2	3	0	0	0	0	0	0	0	3	2
0	3	0	3	0	0	0	0	0	0	0	3	0
0	3	1	3	0	0	0	0	0	0	0	3	1
0	3	2	3	0	0	0	0	0	0	0	3	2
0	3	2	3	0	0	0	0	0	0	0	3	2
1	3	2	2	0	0	0	1	3	2	0	0	0
0	1	3	3	0	0	0	0	0	0	0	1	3
1	3	3	3	0	0	0	0	0	0	1	3	3
2	3	3	3	0	0	0	0	0	0	2	3	3
0	3	3	2	0	0	0	0	3	3	0	0	0
0	3	2	3	0	0	0	0	0	0	0	3	2
0	3	3	3	0	0	0	0	0	0	0	3	3
0	1	0	3	0	0	0	0	0	0	0	1	0
0	3	0	3	0	0	0	0	0	0	0	3	0
0	3	3	3	0	0	0	0	0	0	0	3	3
0	3	2	3	0	0	0	0	0	0	0	3	2
0	1	3	3	0	0	0	0	0	0	0	1	3
0	3	3	3	0	0	0	0	0	0	0	3	3
0	3	1	1	0	3	1	0	0	0	0	0	0
0	3	0	3	0	0	0	0	0	0	0	3	0
0	3	3	2	0	0	0	0	3	3	0	0	0
0	0	2	3	0	0	0	0	0	0	0	0	2
0	3	3	3	0	0	0	0	0	0	0	3	3
1	3	1	3	0	0	0	0	0	0	1	3	1
0	2	3	3	0	0	0	0	0	0	0	2	3
0	3	2	3	0	0	0	0	0	0	0	3	2
0	0	1	3	0	0	0	0	0	0	0	0	1
0	0	2	3	0	0	0	0	0	0	0	0	2
0	3	2	2	0	0	0	0	3	2	0	0	0
0	2	3	2	0	0	0	0	2	3	0	0	0
1	3	3	3	0	0	0	0	0	0	1	3	3
2	3	1	2	0	0	0	2	3	1	0	0	0
0	0	3	3	0	0	0	0	0	0	0	0	3
0	3	3	3	0	0	0	0	0	0	0	3	3
0	3	3	2	0	0	0	0	3	3	0	0	0
0	1	0	2	0	0	0	0	1	0	0	0	0
0	3	3	2	0	0	0	0	3	3	0	0	0
0	0	2	3	0	0	0	0	0	0	0	0	2
0	1	1	2	0	0	0	0	1	1	0	0	0
0	3	2	3	0	0	0	0	0	0	0	3	2
0	3	3	3	0	0	0	0	0	0	0	3	3
3	3	2	3	0	0	0	0	0	0	3	3	2
0	1	1	3	0	0	0	0	0	0	0	1	1
0	3	2	1	0	3	2	0	0	0	0	0	0
0	1	3	2	0	0	0	0	1	3	0	0	0
0	3	2	1	0	3	2	0	0	0	0	0	0
0	3	2	3	0	0	0	0	0	0	0	3	2
0	1	3	1	0	1	3	0	0	0	0	0	0
3	3	1	3	0	0	0	0	0	0	3	3	1
3	3	3	3	0	0	0	0	0	0	3	3	3
0	3	0	3	0	0	0	0	0	0	0	3	0
0	0	2	3	0	0	0	0	0	0	0	0	2
0	1	1	2	0	0	0	0	1	1	0	0	0
2	3	3	3	0	0	0	0	0	0	2	3	3
2	3	3	3	0	0	0	0	0	0	2	3	3
0	3	3	1	0	3	3	0	0	0	0	0	0
0	3	0	3	0	0	0	0	0	0	0	3	0
0	1	1	2	0	0	0	0	1	1	0	0	0
0	3	1	3	0	0	0	0	0	0	0	3	1
0	1	2	2	0	0	0	0	1	2	0	0	0
0	3	1	3	0	0	0	0	0	0	0	3	1
0	3	3	3	0	0	0	0	0	0	0	3	3
0	1	0	3	0	0	0	0	0	0	0	1	0
0	0	0	3	0	0	0	0	0	0	0	0	0
0	2	1	1	0	2	1	0	0	0	0	0	0
0	1	3	3	0	0	0	0	0	0	0	1	3
0	3	3	1	0	3	3	0	0	0	0	0	0
0	3	0	3	0	0	0	0	0	0	0	3	0
3	3	3	3	0	0	0	0	0	0	3	3	3
0	3	3	3	0	0	0	0	0	0	0	3	3
1	2	1	2	0	0	0	1	2	1	0	0	0
0	1	1	3	0	0	0	0	0	0	0	1	1
1	0	2	2	0	0	0	1	0	2	0	0	0
0	2	1	1	0	2	1	0	0	0	0	0	0
0	1	0	3	0	0	0	0	0	0	0	1	0
0	0	0	2	0	0	0	0	0	0	0	0	0
1	3	3	2	0	0	0	1	3	3	0	0	0
0	3	3	3	0	0	0	0	0	0	0	3	3
3	3	1	2	0	0	0	3	3	1	0	0	0
0	1	1	3	0	0	0	0	0	0	0	1	1
0	3	3	3	0	0	0	0	0	0	0	3	3
3	3	3	2	0	0	0	3	3	3	0	0	0
0	3	0	3	0	0	0	0	0	0	0	3	0
0	0	2	3	0	0	0	0	0	0	0	0	2
0	1	2	2	0	0	0	0	1	2	0	0	0
0	2	3	3	0	0	0	0	0	0	0	2	3
3	3	2	3	0	0	0	0	0	0	3	3	2
0	3	1	3	0	0	0	0	0	0	0	3	1
0	0	1	2	0	0	0	0	0	1	0	0	0
0	3	0	3	0	0	0	0	0	0	0	3	0
0	3	3	3	0	0	0	0	0	0	0	3	3
0	3	2	1	0	3	2	0	0	0	0	0	0
0	3	0	3	0	0	0	0	0	0	0	3	0
0	3	2	3	0	0	0	0	0	0	0	3	2
1	1	3	2	0	0	0	1	1	3	0	0	0
0	0	0	3	0	0	0	0	0	0	0	0	0
0	3	2	2	0	0	0	0	3	2	0	0	0
0	1	1	3	0	0	0	0	0	0	0	1	1
0	1	0	3	0	0	0	0	0	0	0	1	0
0	0	2	3	0	0	0	0	0	0	0	0	2
0	3	3	2	0	0	0	0	3	3	0	0	0
3	2	3	2	0	0	0	3	2	3	0	0	0
0	1	0	3	0	0	0	0	0	0	0	1	0
0	0	3	2	0	0	0	0	0	3	0	0	0
0	1	2	3	0	0	0	0	0	0	0	1	2
1	3	2	2	0	0	0	1	3	2	0	0	0
0	0	3	2	0	0	0	0	0	3	0	0	0
0	0	1	1	0	0	1	0	0	0	0	0	0
0	0	3	3	0	0	0	0	0	0	0	0	3
0	3	0	1	0	3	0	0	0	0	0	0	0
3	0	0	3	0	0	0	0	0	0	3	0	0
1	0	0	3	0	0	0	0	0	0	1	0	0
0	3	0	3	0	0	0	0	0	0	0	3	0
0	3	0	2	0	0	0	0	3	0	0	0	0
0	2	0	3	0	0	0	0	0	0	0	2	0
0	0	2	3	0	0	0	0	0	0	0	0	2
3	3	1	3	0	0	0	0	0	0	3	3	1
2	1	0	2	0	0	0	2	1	0	0	0	0
3	3	0	3	0	0	0	0	0	0	3	3	0
0	1	0	3	0	0	0	0	0	0	0	1	0
2	1	1	3	0	0	0	0	0	0	2	1	1
0	3	0	2	0	0	0	0	3	0	0	0	0
87	308	264	Total Cases	3	35	24	27	73	71	57	200	169
19.3333	68.4444	58.6667	Correct Classification Among Detected Cases	7.14286	83.3333	57.1429	23.0769	62.3932	60.6838	19.5876	68.7285	58.0756
			Number of Correct Classifications	2	29	18	22	66	59	48	184	143
			Classification Accuracy (%)	66.6667	82.8571	75	81.4815	90.411	83.0986	84.2105	92	84.6154
				Type I			Type II			Type III
